# Supplementary material for: Evolvability in the Cephalothoracic Structural Complexity of Aegla araucaniensis (Crustacea: Decapoda) Determined by a Developmental System with Low Covariational Constraint
Source: Biology (Basel). 2022 Jun 24;11(7):958. doi: 10.3390/biology11070958 (PMC9311601; doi:10.3390/biology11070958)
Supplement: Supplementary file 1 [file biology-11-00958-s001.zip]

Archive with 3 entries (3 files):
- Figure S1.jpg
- file S1.pdf
- Table S1.xlsx
